# Supplementary material for: Identification of an oncogenic network with prognostic and therapeutic value in prostate cancer
Source: Mol Syst Biol. 2018 Aug 14;14(8):e8202. doi: 10.15252/msb.20188202 (PMC6684952; doi:10.15252/msb.20188202)
Supplement: Supplementary file 2 — Source Data for Appendix [file MSB-14-e8202-s005.zip]

Archive with 13 entries (12 files):
- Appendix_Figure_S10_-_LNCaP.xls
- Appendix_Figure_S10-_22Rv1.xls
- Appendix_Figure_S10-_C42B.xls
- Appendix_Figure_S13.xlsx
- Appendix_Figure_S14.xlsx
- Figure_3A_and_Appendix_Figure_12A_and_12B.xlsx
- __MACOSX/
- __MACOSX/._Appendix_Figure_S10_-_LNCaP.xls
- __MACOSX/._Appendix_Figure_S10-_22Rv1.xls
- __MACOSX/._Appendix_Figure_S10-_C42B.xls
- __MACOSX/._Appendix_Figure_S13.xlsx
- __MACOSX/._Appendix_Figure_S14.xlsx
- __MACOSX/._Figure_3A_and_Appendix_Figure_12A_and_12B.xlsx
