# Supplementary material for: Identification of an oncogenic network with prognostic and therapeutic value in prostate cancer
Source: Mol Syst Biol. 2018 Aug 14;14(8):e8202. doi: 10.15252/msb.20188202 (PMC6684952; doi:10.15252/msb.20188202)
Supplement: Supplementary file 2 — Source Data for Appendix [file MSB-14-e8202-s005.zip › Appendix_Figure_S10_-_LNCaP.xls]

## Sheet: CCNB1
	SampleID	Experimental	ControlGAPDH	Exp-Control
		CT	CT	DCT	DDCT	2DDCT
1	LNCAP - R1881 1	20.9184	19.1693	1.74908	0	1		ALL EXPERIMENTS DONE IN TECHNICAL DUPLICATE
2	LNCAP - R1881 1	20.9184	19.1693	1.74908	0	1		CT VALUES REPRESENT CT MEAN OF TECHNICAL REPLICATES
3	LNCAP - R1881 2	20.5711	19.2337	1.33737	-0.411713	1.33026
4	LNCAP - R1881 2	20.5711	19.2337	1.33737	-0.411713	1.33026
5	LNCAP - R1881 3	20.479	18.8767	1.60229	-0.146784	1.1071
6	LNCAP - R1881 3	20.479	18.8767	1.60229	-0.146784	1.1071
7	LNCAP + R1881 1	20.4828	18.9809	1.50187	-0.247213	1.18691
8	LNCAP + R1881 1	20.4828	18.9809	1.50187	-0.247213	1.18691
9	LNCAP + R1881 2	21.8449	20.4909	1.35399	-0.395086	1.31502
10	LNCAP + R1881 2	21.8449	20.4909	1.35399	-0.395086	1.31502
11	LNCAP + R1881 3	20.8376	19.545	1.29261	-0.456469	1.37218
12	LNCAP + R1881 3	20.8376	19.545	1.29261	-0.456469	1.37218

## Sheet: CCNB2
	SampleID	Experimental	ControlGAPDH	Exp-Control
		CT	CT	DCT	DDCT	2DDCT
1	LNCAP - R1881 1	22.9362	19.1693	3.76692	0	1
2	LNCAP - R1881 1	22.9362	19.1693	3.76692	0	1
3	LNCAP - R1881 2	22.5131	19.2337	3.27943	-0.487495	1.40201
4	LNCAP - R1881 2	22.5131	19.2337	3.27943	-0.487495	1.40201
5	LNCAP - R1881 3	22.4535	18.8767	3.57681	-0.190117	1.14086
6	LNCAP - R1881 3	22.4535	18.8767	3.57681	-0.190117	1.14086
7	LNCAP + R1881 1	22.4699	18.9809	3.48895	-0.277967	1.21249
8	LNCAP + R1881 1	22.4699	18.9809	3.48895	-0.277967	1.21249
9	LNCAP + R1881 2	23.8988	20.4909	3.40795	-0.358971	1.28251
10	LNCAP + R1881 2	23.8988	20.4909	3.40795	-0.358971	1.28251
11	LNCAP + R1881 3	22.9163	19.545	3.37129	-0.395628	1.31552
12	LNCAP + R1881 3	22.9163	19.545	3.37129	-0.395628	1.31552

## Sheet: BUB1
	SampleID	Experimental	ControlGAPDH	Exp-Control
		CT	CT	DCT	DDCT	2DDCT
1	LNCAP - R1881 1	23.854	19.1693	4.68472	0	1
2	LNCAP - R1881 1	23.854	19.1693	4.68472	0	1
3	LNCAP - R1881 2	23.4081	19.2337	4.17444	-0.510279	1.42433
4	LNCAP - R1881 2	23.4081	19.2337	4.17444	-0.510279	1.42433
5	LNCAP - R1881 3	23.3892	18.8767	4.51255	-0.172167	1.12675
6	LNCAP - R1881 3	23.3892	18.8767	4.51255	-0.172167	1.12675
7	LNCAP + R1881 1	23.4654	18.9809	4.48444	-0.200274	1.14892
8	LNCAP + R1881 1	23.4654	18.9809	4.48444	-0.200274	1.14892
9	LNCAP + R1881 2	24.9589	20.4909	4.46802	-0.2167	1.16207
10	LNCAP + R1881 2	24.9589	20.4909	4.46802	-0.2167	1.16207
11	LNCAP + R1881 3	23.9327	19.545	4.3877	-0.297016	1.2286
12	LNCAP + R1881 3	23.9327	19.545	4.3877	-0.297016	1.2286

## Sheet: KIF20a
	SampleID	Experimental	ControlGAPDH	Exp-Control
		CT	CT	DCT	DDCT	2DDCT
1	LNCAP - R1881 1	24.196	19.1693	5.02672	0	1
2	LNCAP - R1881 1	24.196	19.1693	5.02672	0	1
3	LNCAP - R1881 2	23.8809	19.2337	4.64724	-0.379477	1.30087
4	LNCAP - R1881 2	23.8809	19.2337	4.64724	-0.379477	1.30087
5	LNCAP - R1881 3	23.7376	18.8767	4.86098	-0.165739	1.12174
6	LNCAP - R1881 3	23.7376	18.8767	4.86098	-0.165739	1.12174
7	LNCAP + R1881 1	23.5488	18.9809	4.56788	-0.458838	1.37443
8	LNCAP + R1881 1	23.5488	18.9809	4.56788	-0.458838	1.37443
9	LNCAP + R1881 2	24.8282	20.4909	4.33733	-0.689383	1.61259
10	LNCAP + R1881 2	24.8282	20.4909	4.33733	-0.689383	1.61259
11	LNCAP + R1881 3	23.9562	19.545	4.41121	-0.615511	1.5321
12	LNCAP + R1881 3	23.9562	19.545	4.41121	-0.615511	1.5321

## Sheet: BUB1b
	SampleID	Experimental	ControlGAPDH	Exp-Control
		CT	CT	DCT	DDCT	2DDCT
1	LNCAP - R1881 1	23.6664	19.1693	4.49712	0	1
2	LNCAP - R1881 1	23.6664	19.1693	4.49712	0	1
3	LNCAP - R1881 2	23.294	19.2337	4.06028	-0.436844	1.35364
4	LNCAP - R1881 2	23.294	19.2337	4.06028	-0.436844	1.35364
5	LNCAP - R1881 3	23.1801	18.8767	4.30343	-0.193693	1.14369
6	LNCAP - R1881 3	23.1801	18.8767	4.30343	-0.193693	1.14369
7	LNCAP + R1881 1	23.4639	18.9809	4.48301	-0.0141125	1.00983
8	LNCAP + R1881 1	23.4639	18.9809	4.48301	-0.0141125	1.00983
9	LNCAP + R1881 2	24.7578	20.4909	4.26687	-0.230247	1.17304
10	LNCAP + R1881 2	24.7578	20.4909	4.26687	-0.230247	1.17304
11	LNCAP + R1881 3	23.9444	19.545	4.39942	-0.0977039	1.07007
12	LNCAP + R1881 3	23.9444	19.545	4.39942	-0.0977039	1.07007

## Sheet: KIF23
	SampleID	Experimental	ControlGAPDH	Exp-Control
		CT	CT	DCT	DDCT	2DDCT
1	LNCAP - R1881 1	25.7817	19.1693	6.61243	0	1
2	LNCAP - R1881 1	25.7817	19.1693	6.61243	0	1
3	LNCAP - R1881 2	25.2599	19.2337	6.02622	-0.586205	1.50129
4	LNCAP - R1881 2	25.2599	19.2337	6.02622	-0.586205	1.50129
5	LNCAP - R1881 3	25.3195	18.8767	6.4428	-0.169624	1.12477
6	LNCAP - R1881 3	25.3195	18.8767	6.4428	-0.169624	1.12477
7	LNCAP + R1881 1	25.3163	18.9809	6.33536	-0.277069	1.21173
8	LNCAP + R1881 1	25.3163	18.9809	6.33536	-0.277069	1.21173
9	LNCAP + R1881 2	26.7897	20.4909	6.29877	-0.313656	1.24285
10	LNCAP + R1881 2	26.7897	20.4909	6.29877	-0.313656	1.24285
11	LNCAP + R1881 3	25.919	19.545	6.37399	-0.238441	1.17972
12	LNCAP + R1881 3	25.919	19.545	6.37399	-0.238441	1.17972

## Sheet: TOP2A
	SampleID	Experimental	ControlGAPDH	Exp-Control
		CT	CT	DCT	DDCT	2DDCT
1	LNCAP - R1881 1	23.4859	19.1693	4.31664	0	1
2	LNCAP - R1881 1	23.4859	19.1693	4.31664	0	1
3	LNCAP - R1881 2	22.9416	19.2337	3.70789	-0.608751	1.52494
4	LNCAP - R1881 2	22.9416	19.2337	3.70789	-0.608751	1.52494
5	LNCAP - R1881 3	22.8646	18.8767	3.98788	-0.32876	1.25593
6	LNCAP - R1881 3	22.8646	18.8767	3.98788	-0.32876	1.25593
7	LNCAP + R1881 1	22.9625	18.9809	3.98161	-0.335035	1.26141
8	LNCAP + R1881 1	22.9625	18.9809	3.98161	-0.335035	1.26141
9	LNCAP + R1881 2	24.4822	20.4909	3.99136	-0.325281	1.25291
10	LNCAP + R1881 2	24.4822	20.4909	3.99136	-0.325281	1.25291
11	LNCAP + R1881 3	23.5434	19.545	3.99848	-0.318167	1.24675
12	LNCAP + R1881 3	23.5434	19.545	3.99848	-0.318167	1.24675
