# Supplementary material for: Identification of an oncogenic network with prognostic and therapeutic value in prostate cancer
Source: Mol Syst Biol. 2018 Aug 14;14(8):e8202. doi: 10.15252/msb.20188202 (PMC6684952; doi:10.15252/msb.20188202)
Supplement: Supplementary file 2 — Source Data for Appendix [file MSB-14-e8202-s005.zip › Appendix_Figure_S10-_22Rv1.xls]

## Sheet: CCNB1
	SampleID	Experimental	ControlGAPDH	Exp-Control
	DATE: 18-2-20	CT	CT	DCT	DDCT	2DDCT
1	22RV1 - R1881 1	21.2797	18.2553	3.02442	0	1		ALL EXPERIMENTS DONE IN TECHNICAL DUPLICATE
2	22RV1 - R1881 1	21.2797	18.2553	3.02442	0	1		CT VALUES REPRESENT CT MEAN OF TECHNICAL REPLICATES
3	22RV1 - R1881 3	21.4594	18.499	2.96044	-0.0639801	1.04535
4	22RV1 - R1881 3	21.4594	18.499	2.96044	-0.0639801	1.04535
5	22RV1 + R1881 1	22.0442	19.7133	2.33088	-0.693541	1.61725
6	22RV1 + R1881 1	22.0442	19.7133	2.33088	-0.693541	1.61725
7	22RV1 + R1881 2	22.228	19.1418	3.0862	0.0617867	0.958077
8	22RV1 + R1881 2	22.228	19.1418	3.0862	0.0617867	0.958077
9	22RV1 + R1881 3	21.1305	18.3246	2.80591	-0.218508	1.16353
10	22RV1 + R1881 3	21.1305	18.3246	2.80591	-0.218508	1.16353
	SampleID	Experimental	ControlGAPDH	Exp-Control
	DATE: 18-2-23	CT	CT	DCT	DDCT	2DDCT
1	22RV1 - R1881 1	21.3004	19.1589	2.14147	0	1
2	22RV1 - R1881 1	21.3004	19.1589	2.14147	0	1
3	22RV1 - R1881 2	21.9448	20.8937	1.05106	-1.0904	2.12934
4	22RV1 - R1881 2	21.9448	20.8937	1.05106	-1.0904	2.12934
5	22RV1 + R1881 1	22.7447	20.9512	1.79342	-0.348043	1.27283
6	22RV1 + R1881 1	22.7447	20.9512	1.79342	-0.348043	1.27283
7	22RV1 + R1881 2	23.2549	22.445	0.809935	-1.33153	2.5167
8	22RV1 + R1881 2	23.2549	22.445	0.809935	-1.33153	2.5167

## Sheet: KIF20a
	SampleID	Experimental	ControlGAPDH	Exp-Control
	DATE: 18-2-20	CT	CT	DCT	DDCT	2DDCT
1	22RV1 - R1881 1	22.4249	18.2553	4.1696	0	1
2	22RV1 - R1881 1	22.4249	18.2553	4.1696	0	1
3	22RV1 - R1881 3	22.5187	18.499	4.01971	-0.149885	1.10948
4	22RV1 - R1881 3	22.5187	18.499	4.01971	-0.149885	1.10948
5	22RV1 + R1881 1	23.2293	19.7133	3.51592	-0.653677	1.57317
6	22RV1 + R1881 1	23.2293	19.7133	3.51592	-0.653677	1.57317
7	22RV1 + R1881 2	23.0534	19.1418	3.91158	-0.258018	1.19584
8	22RV1 + R1881 2	23.0534	19.1418	3.91158	-0.258018	1.19584
9	22RV1 + R1881 3	22.3474	18.3246	4.02281	-0.146791	1.1071
10	22RV1 + R1881 3	22.3474	18.3246	4.02281	-0.146791	1.1071
	SampleID	Experimental	ControlGAPDH	Exp-Control
	DATE: 18-2-23	CT	CT	DCT	DDCT	2DDCT
1	22RV1 - R1881 1	24.2726	19.1589	5.11366	0	1
2	22RV1 - R1881 1	24.2726	19.1589	5.11366	0	1
3	22RV1 - R1881 2	24.9462	20.8937	4.05243	-1.06123	2.0867
4	22RV1 - R1881 2	24.9462	20.8937	4.05243	-1.06123	2.0867
5	22RV1 + R1881 1	25.6189	20.9512	4.66763	-0.44603	1.36229
6	22RV1 + R1881 1	25.6189	20.9512	4.66763	-0.44603	1.36229
7	22RV1 + R1881 2	26.3106	22.445	3.86567	-1.24799	2.3751
8	22RV1 + R1881 2	26.3106	22.445	3.86567	-1.24799	2.3751

## Sheet: KIF23
	SampleID	Experimental	ControlGAPDH	Exp-Control
	DATE: 18-2-20	CT	CT	DCT	DDCT	2DDCT
1	22RV1 - R1881 1	24.2378	18.2553	5.98251	0	1
2	22RV1 - R1881 1	24.2378	18.2553	5.98251	0	1
3	22RV1 - R1881 3	24.3346	18.499	5.83558	-0.146931	1.10721
4	22RV1 - R1881 3	24.3346	18.499	5.83558	-0.146931	1.10721
5	22RV1 + R1881 1	24.9617	19.7133	5.24831	-0.734196	1.66347
6	22RV1 + R1881 1	24.9617	19.7133	5.24831	-0.734196	1.66347
7	22RV1 + R1881 2	24.9335	19.1418	5.79172	-0.19079	1.14139
8	22RV1 + R1881 2	24.9335	19.1418	5.79172	-0.19079	1.14139
9	22RV1 + R1881 3	24.1929	18.3246	5.86833	-0.114182	1.08236
10	22RV1 + R1881 3	24.1929	18.3246	5.86833	-0.114182	1.08236
	SampleID	Experimental	ControlGAPDH	Exp-Control
	DATE: 18-2-23	CT	CT	DCT	DDCT	2DDCT
1	22RV1 - R1881 1	24.4668	19.1589	5.30792	0	1
2	22RV1 - R1881 1	24.4668	19.1589	5.30792	0	1
3	22RV1 - R1881 2	25.1502	20.8937	4.25647	-1.05145	2.07262
4	22RV1 - R1881 2	25.1502	20.8937	4.25647	-1.05145	2.07262
5	22RV1 + R1881 1	25.9213	20.9512	4.9701	-0.33782	1.26385
6	22RV1 + R1881 1	25.9213	20.9512	4.9701	-0.33782	1.26385
7	22RV1 + R1881 2	26.6173	22.445	4.17232	-1.1356	2.1971
8	22RV1 + R1881 2	26.6173	22.445	4.17232	-1.1356	2.1971

## Sheet: TOP2A
	SampleID	Experimental	ControlGAPDH	Exp-Control
	DATE: 18-2-20	CT	CT	DCT	DDCT	2DDCT
1	22RV1 - R1881 1	21.566	18.2553	3.31074	0	1
2	22RV1 - R1881 1	21.566	18.2553	3.31074	0	1
3	22RV1 - R1881 3	21.6124	18.499	3.11345	-0.197285	1.14654
4	22RV1 - R1881 3	21.6124	18.499	3.11345	-0.197285	1.14654
5	22RV1 + R1881 1	22.2265	19.7133	2.51318	-0.797556	1.73815
6	22RV1 + R1881 1	22.2265	19.7133	2.51318	-0.797556	1.73815
7	22RV1 + R1881 2	22.2452	19.1418	3.1034	-0.207342	1.15456
8	22RV1 + R1881 2	22.2452	19.1418	3.1034	-0.207342	1.15456
9	22RV1 + R1881 3	21.4298	18.3246	3.10516	-0.20558	1.15315
10	22RV1 + R1881 3	21.4298	18.3246	3.10516	-0.20558	1.15315
	SampleID	Experimental	ControlGAPDH	Exp-Control
	DATE: 18-2-23	CT	CT	DCT	DDCT	2DDCT
1	22RV1 - R1881 1	22.9109	19.1589	3.75195	0	1
2	22RV1 - R1881 1	22.9109	19.1589	3.75195	0	1
3	22RV1 - R1881 2	23.5492	20.8937	2.65548	-1.09647	2.13831
4	22RV1 - R1881 2	23.5492	20.8937	2.65548	-1.09647	2.13831
5	22RV1 + R1881 1	24.3258	20.9512	3.37453	-0.377422	1.29902
6	22RV1 + R1881 1	24.3258	20.9512	3.37453	-0.377422	1.29902
7	22RV1 + R1881 2	24.6347	22.445	2.18968	-1.56227	2.95318
8	22RV1 + R1881 2	24.6347	22.445	2.18968	-1.56227	2.95318

## Sheet: CCNB2
	SampleID	Experimental	ControlGAPDH	Exp-Control
	DATE: 18-2-20	CT	CT	DCT	DDCT	2DDCT
1	22RV1 - R1881 1	18.6843	18.2553	0.429016	0	1
2	22RV1 - R1881 1	18.6843	18.2553	0.429016	0	1
3	22RV1 - R1881 3	18.7655	18.499	0.266464	-0.162552	1.11927
4	22RV1 - R1881 3	18.7655	18.499	0.266464	-0.162552	1.11927
5	22RV1 + R1881 1	19.5307	19.7133	-0.182661	-0.611677	1.52803
6	22RV1 + R1881 1	19.5307	19.7133	-0.182661	-0.611677	1.52803
7	22RV1 + R1881 2	19.4824	19.1418	0.34063	-0.0883865	1.06318
8	22RV1 + R1881 2	19.4824	19.1418	0.34063	-0.0883865	1.06318
9	22RV1 + R1881 3	18.5054	18.3246	0.180754	-0.248262	1.18778
10	22RV1 + R1881 3	18.5054	18.3246	0.180754	-0.248262	1.18778
	SampleID	Experimental	ControlGAPDH	Exp-Control
	DATE: 18-2-23	CT	CT	DCT	DDCT	2DDCT
1	22RV1 - R1881 1	22.7515	19.1589	3.59259	0	1
2	22RV1 - R1881 1	22.7515	19.1589	3.59259	0	1
3	22RV1 - R1881 2	23.6398	20.8937	2.74607	-0.846516	1.79815
4	22RV1 - R1881 2	23.6398	20.8937	2.74607	-0.846516	1.79815
5	22RV1 + R1881 1	24.2308	20.9512	3.27952	-0.313066	1.24235
6	22RV1 + R1881 1	24.2308	20.9512	3.27952	-0.313066	1.24235
7	22RV1 + R1881 2	24.924	22.445	2.479	-1.11359	2.16383
8	22RV1 + R1881 2	24.924	22.445	2.479	-1.11359	2.16383

## Sheet: BUB1
	SampleID	Experimental	ControlGAPDH	Exp-Control
	DATE: 18-2-20	CT	CT	DCT	DDCT	2DDCT
1	22RV1 - R1881 1	22.6992	18.2553	4.44387	0	1
2	22RV1 - R1881 1	22.6992	18.2553	4.44387	0	1
3	22RV1 - R1881 3	22.8387	18.499	4.33969	-0.104183	1.07489
4	22RV1 - R1881 3	22.8387	18.499	4.33969	-0.104183	1.07489
5	22RV1 + R1881 1	23.4372	19.7133	3.72381	-0.720062	1.64725
6	22RV1 + R1881 1	23.4372	19.7133	3.72381	-0.720062	1.64725
7	22RV1 + R1881 2	23.4671	19.1418	4.32536	-0.118511	1.08561
8	22RV1 + R1881 2	23.4671	19.1418	4.32536	-0.118511	1.08561
9	22RV1 + R1881 3	22.5843	18.3246	4.25965	-0.184221	1.1362
10	22RV1 + R1881 3	22.5843	18.3246	4.25965	-0.184221	1.1362
	SampleID	Experimental	ControlGAPDH	Exp-Control
	DATE: 18-2-23	CT	CT	DCT	DDCT	2DDCT
1	22RV1 - R1881 1	23.9365	19.1589	4.77759	0	1
2	22RV1 - R1881 1	23.9365	19.1589	4.77759	0	1
3	22RV1 - R1881 2	24.6457	20.8937	3.752	-1.0256	2.0358
4	22RV1 - R1881 2	24.6457	20.8937	3.752	-1.0256	2.0358
5	22RV1 + R1881 1	25.2933	20.9512	4.34211	-0.435482	1.35236
6	22RV1 + R1881 1	25.2933	20.9512	4.34211	-0.435482	1.35236
7	22RV1 + R1881 2	25.8744	22.445	3.42946	-1.34813	2.54582
8	22RV1 + R1881 2	25.8744	22.445	3.42946	-1.34813	2.54582

## Sheet: BUB1b
	SampleID	Experimental	ControlGAPDH	Exp-Control
	DATE: 18-2-20	CT	CT	DCT	DDCT	2DDCT
1	22RV1 - R1881 1	22.7057	18.2553	4.45044	0	1
2	22RV1 - R1881 1	22.7057	18.2553	4.45044	0	1
3	22RV1 - R1881 3	22.795	18.499	4.29599	-0.154446	1.11299
4	22RV1 - R1881 3	22.795	18.499	4.29599	-0.154446	1.11299
5	22RV1 + R1881 1	23.365	19.7133	3.65169	-0.798742	1.73958
6	22RV1 + R1881 1	23.365	19.7133	3.65169	-0.798742	1.73958
7	22RV1 + R1881 2	23.3894	19.1418	4.24767	-0.202761	1.1509
8	22RV1 + R1881 2	23.3894	19.1418	4.24767	-0.202761	1.1509
9	22RV1 + R1881 3	22.6982	18.3246	4.37355	-0.0768852	1.05474
10	22RV1 + R1881 3	22.6982	18.3246	4.37355	-0.0768852	1.05474
	SampleID	Experimental	ControlGAPDH	Exp-Control
	DATE: 18-2-23	CT	CT	DCT	DDCT	2DDCT
1	22RV1 - R1881 1	23.3518	19.1589	4.19287	0	1
2	22RV1 - R1881 1	23.3518	19.1589	4.19287	0	1
3	22RV1 - R1881 2	24.0997	20.8937	3.20601	-0.98686	1.98187
4	22RV1 - R1881 2	24.0997	20.8937	3.20601	-0.98686	1.98187
5	22RV1 + R1881 1	24.9294	20.9512	3.97816	-0.214712	1.16047
6	22RV1 + R1881 1	24.9294	20.9512	3.97816	-0.214712	1.16047
7	22RV1 + R1881 2	25.1532	22.445	2.70821	-1.48466	2.79851
8	22RV1 + R1881 2	25.1532	22.445	2.70821	-1.48466	2.79851
