# Supplementary material for: Identification of an oncogenic network with prognostic and therapeutic value in prostate cancer
Source: Mol Syst Biol. 2018 Aug 14;14(8):e8202. doi: 10.15252/msb.20188202 (PMC6684952; doi:10.15252/msb.20188202)
Supplement: Supplementary file 2 — Source Data for Appendix [file MSB-14-e8202-s005.zip › Appendix_Figure_S10-_C42B.xls]

## Sheet: BUB1
	SampleID	Experimental	ControlGAPDH	Exp-Control
		CT	CT	DCT	DDCT	2DDCT
1	C42B - R1881 1	24.1381	20.4937	3.64439	0	1		ALL EXPERIMENTS DONE IN TECHNICAL SINGLICATE
2	C42B - R1881 2	23.7683	19.9706	3.79777	0.153379	0.899142
3	C42B - R1881 3	24.6909	21.3887	3.30214	-0.342253	1.26773
4	C42B + R1881 1	23.8712	20.5129	3.3583	-0.286085	1.21933
5	C42B + R1881 2	24.5153	20.9016	3.61374	-0.0306511	1.02147
6	C42B + R1881 3	24.955	20.9505	4.0045	0.360107	0.779107

## Sheet: CCNB1
	SampleID	Experimental	ControlGAPDH	Exp-Control
		CT	CT	DCT	DDCT	2DDCT
1	C42B - R1881 1	21.952	20.4937	1.45831	0	1
2	C42B - R1881 2	21.6131	19.9706	1.64252	0.184208	0.880132
3	C42B - R1881 3	22.6109	21.3887	1.22219	-0.23612	1.17782
4	C42B + R1881 1	21.7423	20.5129	1.22942	-0.228893	1.17194
5	C42B + R1881 2	22.3316	20.9016	1.43001	-0.0282993	1.01981
6	C42B + R1881 3	22.7007	20.9505	1.75021	0.291897	0.816827

## Sheet: CCNB2
	SampleID	Experimental	ControlGAPDH	Exp-Control
		CT	CT	DCT	DDCT	2DDCT
1	C42B - R1881 1	23.5508	20.4937	3.05706	0	1
2	C42B - R1881 2	23.1339	19.9706	3.16329	0.10623	0.929013
3	C42B - R1881 3	24.2323	21.3887	2.84352	-0.213537	1.15953
4	C42B + R1881 1	23.3039	20.5129	2.79103	-0.266033	1.2025
5	C42B + R1881 2	23.937	20.9016	3.03541	-0.0216484	1.01512
6	C42B + R1881 3	24.2305	20.9505	3.27997	0.222914	0.856833

## Sheet: KIF20a
	SampleID	Experimental	ControlGAPDH	Exp-Control
		CT	CT	DCT	DDCT	2DDCT
1	C42B - R1881 1	25.3267	20.4937	4.83301	0	1
2	C42B - R1881 2	24.9419	19.9706	4.97137	0.138359	0.908552
3	C42B - R1881 3	25.9747	21.3887	4.58595	-0.247065	1.18679
4	C42B + R1881 1	24.6237	20.5129	4.11077	-0.722237	1.64974
5	C42B + R1881 2	25.0527	20.9016	4.15112	-0.68189	1.60424
6	C42B + R1881 3	25.5805	20.9505	4.63001	-0.202997	1.15109

## Sheet: KIF23
	SampleID	Experimental	ControlGAPDH	Exp-Control
		CT	CT	DCT	DDCT	2DDCT
1	C42B - R1881 1	25.9329	20.4937	5.43921	0	1
2	C42B - R1881 2	25.5533	19.9706	5.58275	0.143538	0.905297
3	C42B - R1881 3	26.2886	21.3887	4.89985	-0.53936	1.45333
4	C42B + R1881 1	25.5937	20.5129	5.0808	-0.358416	1.28202
5	C42B + R1881 2	26.2727	20.9016	5.37115	-0.0680618	1.04831
6	C42B + R1881 3	26.6427	20.9505	5.69219	0.252979	0.839162

## Sheet: TOP2A
	SampleID	Experimental	ControlGAPDH	Exp-Control
		CT	CT	DCT	DDCT	2DDCT
1	C42B - R1881 1	23.9456	20.4937	3.45188	0	1
2	C42B - R1881 2	23.5688	19.9706	3.59822	0.146343	0.903538
3	C42B - R1881 3	24.5757	21.3887	3.18698	-0.264898	1.20155
4	C42B + R1881 1	23.6488	20.5129	3.13588	-0.316	1.24487
5	C42B + R1881 2	24.3701	20.9016	3.46855	0.0166759	0.988508
6	C42B + R1881 3	24.7058	20.9505	3.7553	0.303425	0.810326

## Sheet: BUB1b
	SampleID	Experimental	ControlGAPDH	Exp-Control
		CT	CT	DCT	DDCT	2DDCT
1	C42B - R1881 1	23.9484	20.4937	3.45467	0	1
2	C42B - R1881 2	23.6949	19.9706	3.72437	0.269697	0.829494
3	C42B - R1881 3	24.5768	21.3887	3.18809	-0.266584	1.20296
4	C42B + R1881 1	23.8962	20.5129	3.3833	-0.0713673	1.05071
5	C42B + R1881 2	24.5717	20.9016	3.67017	0.215494	0.861251
6	C42B + R1881 3	24.9321	20.9505	3.98163	0.526962	0.694015
