# Supplementary material for: Identification of an oncogenic network with prognostic and therapeutic value in prostate cancer
Source: Mol Syst Biol. 2018 Aug 14;14(8):e8202. doi: 10.15252/msb.20188202 (PMC6684952; doi:10.15252/msb.20188202)
Supplement: Supplementary file 2 — Source Data for Appendix [file MSB-14-e8202-s005.zip › Appendix_Figure_S13.xlsx]

## Sheet: SF13
The cell line 22Rv1 was used. Cells were stably infected with the sh contstructs shown. The qPCR was performed 48 hours after selection of stable KD. The data was analyzed after normalizing to GAPDH levels and expression levels of target gene in the shGFP control.
Total RNA was collected using Trizol according to the manufacturer’s protocol (Life Technologies), and isolated using Direct-zol RNA MiniPrep Plus (Zymo Research,Catalog number R2072). Total RNA was reverse transcribed using a cDNA ReverseTranscription kit (Applied Biosystems, Catalog number 4368814) as per the manufacturer’s protocol. TaqMan probes from Applied Biosystems for FKBP5 (Hs01561006_m…
	kif20A	GAPDH
	CT	CT	DCT	DDCT	2DDCT
22Rv1 shGFP	24.7581	20.6026	4.15551	0	1
22Rv1 shGFP	24.431	19.9533	4.47776	0.322248	0.799822
22Rv1 shKIF20A	25.4506	20.1678	5.28278	1.12727	0.457781
22Rv1 shKIF20A	25.0317	18.5996	6.43207	2.27656	0.206389
	kif23	GAPDH
	CT	CT	DCT	DDCT	2DDCT
22Rv1 shGFP	25.2524	20.6026	4.64981	0	1
22Rv1 shGFP	25.273	19.9533	5.31975	0.669935	0.628535
22Rv1 shKIF23	29.3649	19.3724	9.99251	5.3427	0.0246426
22Rv1 shKIF23	28.957	19.6031	9.35387	4.70405	0.0383654
	ccnb1	GAPDH
	CT	CT	DCT	DDCT	2DDCT
22Rv1 shGFP	22.8879	20.6026	2.28538	0	1
22Rv1 shGFP	22.8009	19.9533	2.84766	0.562281	0.677231
22Rv1 shCCNB1	28.7433	19.9732	8.77011	6.48473	0.0111661
22Rv1 shCCNB1	28.9477	16.9669	11.9808	9.69544	0.0012061
	ccnb2	GAPDH
	CT	CT	DCT	DDCT	2DDCT
22Rv1 shGFP	23.9459	20.6026	3.34336	0	1
22Rv1 shGFP	23.4926	19.9533	3.53932	0.195963	0.87299
22Rv1 shCCNB2	29.887	23.5452	6.34187	2.99851	0.125129
22Rv1 shCCNB2	30.9185	23.9515	6.96704	3.62368	0.0811269
	bub1	GAPDH
	CT	CT	DCT	DDCT	2DDCT
22Rv1 shGFP	24.9767	20.6026	4.37418	0	1
22Rv1 shGFP	24.7248	19.9533	4.7715	0.39732	0.759268
22Rv1 shBUB1	31.0804	20.4501	10.6303	6.2561	0.0130836
22Rv1 shBUB1	29.9259	20.3541	9.5718	5.19762	0.0272496
	bub1b	GAPDH
	CT	CT	DCT	DDCT	2DDCT
22Rv1 shGFP	23.9474	20.6026	3.34485	0	1
22Rv1 shGFP	23.1732	19.9533	3.21993	-0.124928	1.09045
22Rv1 shBUB1B	28.9193	19.3473	9.57194	6.22708	0.0133494
22Rv1 shBUB1B	28.3692	19.282	9.08717	5.74232	0.0186806
