# Supplementary material for: Identification of an oncogenic network with prognostic and therapeutic value in prostate cancer
Source: Mol Syst Biol. 2018 Aug 14;14(8):e8202. doi: 10.15252/msb.20188202 (PMC6684952; doi:10.15252/msb.20188202)
Supplement: Supplementary file 2 — Source Data for Appendix [file MSB-14-e8202-s005.zip › Appendix_Figure_S14.xlsx]

## Sheet: AR
The cell line used was 22Rv1, experiments were performed in 2% Charcoal stripped serum (CSS). For the analsysis, data was normalized to GAPDH and then to the values of the control shGFP to calculate fold changes of AR or AR-V7
The total RNA was collected using Trizol according to the manufacturer's protocol (Life technologies), and isolated using Direct-zol RNA MiniPrep Plus (Zymo Research, Catalog number R2072). Total RNA was reverse transcribed using a Cdna Rerverse transcription kit (Applied Biosystems, Catalog number 4368814) as indicated in the manufacturer's protocol. TaqMan probes for AR and AR-v7.
	Ct GAPDH	Ct AR	ΔCt (ct AR - ct GAPDH)	mean Δ Ct	ΔΔ CT (ΔCT ARsamples- ΔCT control)	fold change AR
shGFP	18.1878	25.937	7.74922		0.123774	0.917784
shGFP	18.3675	25.9333	7.56579		-0.0596536	1.04222
shGFP	18.3877	25.949	7.56132	7.62544	-0.0641206	1.04545
shBUB1B	18.9704	26.9615	7.99109		0.365643	0.776123
shBUB1B	18.971	26.942	7.97101		0.34557	0.786997
shBUB1B	18.9566	26.932	7.97542		0.349976	0.784597
shCCNB2	17.87	24.9943	7.1243		-0.501144	1.41534
shCCNB2	17.8171	25.0389	7.22175		-0.403697	1.32289
shCCNB2	17.7014	25.0898	7.38846		-0.236987	1.17853
shKIF20A	18.4268	26.6705	8.24375		0.618302	0.651437
shKIF20A	18.3502	26.5704	8.22024		0.594794	0.662139
shKIF20A	18.4454	26.5461	8.10068		0.475236	0.719349
	Ct GAPDH	Ct AR	ΔCt (ct AR - ct GAPDH)	mean Δ Ct	ΔΔ CT (ΔCT ARsamples- ΔCT control)	fold change AR
shGFP	16.9627	23.9512	6.98845		0.00388654	0.99731
shGFP	16.9597	23.9357	6.97594		-0.00862376	1.006
shGFP	16.9663	23.9556	6.98931	6.98457	0.00473722	0.996722
shCCNB2	16.9166	23.7574	6.8408		-0.143765	1.10478
shCCNB2	16.8423	23.7243	6.88198		-0.102589	1.0737
shCCNB2	16.8897	23.688	6.7983		-0.186268	1.13782
	Ct GAPDH	Ct AR	ΔCt (ct AR - ct GAPDH)	mean Δ Ct	ΔΔ CT (ΔCT ARsamples- ΔCT control)	fold change AR
shGFP	17.9366	25.1194	7.1828		-0.0336399	1.02359
shGFP	17.9141	25.2166	7.3025		0.0860596	0.942092
shGFP	17.9528	25.1168	7.16402	7.21644	-0.0524197	1.037
shBUB1B	18.7545	26.3541	7.59963		0.383188	0.766741
shBUB1B	18.7373	26.3207	7.58339		0.366947	0.775422
shBUB1B	18.707	26.2865	7.57949		0.363052	0.777518
shCCNB2	17.6156	24.6553	7.03977		-0.176674	1.13028
shCCNB2	17.5883	24.6386	7.05023		-0.16621	1.12211
shCCNB2	17.6402	24.644	7.00382		-0.212624	1.15879
shKIF20A	18.2102	26.6825	8.47234		1.2559	0.418732
shKIF20A	18.247	26.8436	8.59662		1.38018	0.384171
shKIF20A	18.5527	26.9327	8.37991		1.16347	0.446437
	Ct GAPDH	Ct AR	ΔCt (ct AR - ct GAPDH)	mean Δ Ct	ΔΔ CT (ΔCT ARsamples- ΔCT control)	fold change AR
shGFP	17.4327	21.648	4.21528		0.120801	0.919677
shGFP	17.4752	21.4489	3.97368		-0.120801	1.08734
shGFP	17.536			4.09448
shBUB1B	18.271	21.7396	3.46852		-0.62596	1.54324
shBUB1B	18.3204	21.8643	3.54393		-0.55055	1.46464
shBUB1B	18.2254	22.2242	3.99876		-0.0957174	1.0686
shCCNB2	17.9512	21.9057	3.95446		-0.140019	1.10192
shCCNB2	17.9983	22.4725	4.47419		0.379712	0.768591
shCCNB2	17.9855	24.5658
	Ct GAPDH	Ct AR	ΔCt (ct AR - ct GAPDH)	mean Δ Ct	ΔΔ CT (ΔCT ARsamples- ΔCT control)	fold change AR
shGFP	16.6945	22.7468	-6.05228		0.0926278	1.06631
shGFP	16.6515	22.7452	-6.09372		0.0511869	1.03612
shGFP	16.6946	22.9833	-6.28872	-6.1449	-0.143815	0.905123
shTOP2A	18.903	25.2028	-6.29973		-0.154828	0.89824
shTOP2A	18.9855	25.2885	-6.30296		-0.158059	0.89623
shTOP2A	18.9884	25.3803	-6.39187		-0.246966	0.842667
	Ct GAPDH	Ct AR	ΔCt (ct AR - ct GAPDH)	mean Δ Ct	ΔΔ CT (ΔCT ARsamples- ΔCT control)	fold change AR
shGFP	18.9347	25.8603	-6.92561		0.138067	1.10043
shGFP	18.6276	25.932	-7.30435		-0.240681	0.846346
shGFP	18.9727	25.9338	-6.96106	-7.06367	0.102613	1.07372
shTOP2A	16.5109	24.4932	-7.98231		-0.918633	0.52901
shTOP2A	15.1848	24.4305	-9.24566		-2.18199	0.220372
shTOP2A	15.143	24.4574	-9.31438		-2.25071	0.210121

## Sheet: AR-V7
The cell line used was 22Rv1, experiments were performed in 2% Charcoal stripped serum (CSS). For the analsysis, data was normalized to GAPDH and then to the values of the control shGFP to calculate fold changes of AR or AR-V7
The total RNA was collected using Trizol according to the manufacturer's protocol (Life technologies), and isolated using Direct-zol RNA MiniPrep Plus (Zymo Research, cathalog number R2072). Total RNA was reverse transcribed using a Cdna Rerverse transcription kit (Applied Biosystems, Catalog number 4368814) as indicated in the manufacturer's protocol. TaqMan probes for AR (Hs00171172_m1) and AR-…
	Ct GAPDH	Ct AR-V7	ΔCt (ct AR-V7 - ct GAPDH)	mean Δ Ct	ΔΔ CT (ΔCT AR-V7 samples- ΔCT control)	fold change AR-V7
shGFP	18.1878	24.5102	6.32236		0.116366	0.922508
shGFP	18.3675	24.4297	6.06214		-0.143857	1.10486
shGFP	18.3877	24.6212	6.23348	6.20599	0.0274913	0.981125
shBUB1B	18.9704	25.1779	6.20757		0.00157229	0.998911
shBUB1B	18.971	25.1882	6.21724		0.0112483	0.992234
shBUB1B	18.9566	25.026	6.06949		-0.136506	1.09924
shCCNB2	17.87	23.7025	5.83249		-0.373504	1.2955
shCCNB2	17.8171	23.5761	5.75899		-0.447006	1.36321
shCCNB2	17.7014	23.7361	6.0347		-0.171293	1.12607
shKIF20A	18.4268	24.9004	6.47367		0.26768	0.830654
shKIF20A	18.3502	24.7585	6.40836		0.202365	0.869125
shKIF20A	18.4454	24.8178	6.37232		0.166325	0.89111
	Ct GAPDH	Ct AR-V7	ΔCt (ct AR-V7 - ct GAPDH)	mean Δ Ct	ΔΔ CT (ΔCT AR-V7 samples- ΔCT control)	fold change AR-V7
shGFP	16.9627	23.5709	6.60822		0.00525856	0.996362
shGFP	16.9597	23.527	6.56725		-0.0357113	1.02506
shGFP	16.9663	23.5997	6.63342	6.60296	0.0304527	0.979113
shBUB1B	20.8542	29.8151	8.96093		2.35797	0.195066
shBUB1B	20.9483	29.8707	8.92238		2.31941	0.200349
shBUB1B	20.9813	29.7417	8.76041		2.15744	0.224153
shCCNB2	16.9166	23.9446	7.02802		0.42506	0.744808
shCCNB2	16.8423	23.815	6.97274		0.369774	0.773904
shCCNB2	16.8897	23.6806	6.79084		0.187872	0.8779
	Ct GAPDH	Ct AR-V7	ΔCt (ct AR-V7 - ct GAPDH)	mean Δ Ct	ΔΔ CT (ΔCT AR-V7 samples- ΔCT control)	fold change AR-V7
shGFP	17.9366	24.9921	7.05555		0.0338128	0.976835
shGFP	17.9141	24.9474	7.03327		0.0115255	0.992043
shGFP	17.9528	24.9292	6.9764	7.02174	-0.0453383	1.03193
shBUB1B	18.7545	25.8484	7.09388		0.0721372	0.951228
shBUB1B	18.7373	25.8923	7.15508		0.133334	0.911722
shBUB1B	18.707	25.757	7.04999		0.0282453	0.980612
shCCNB2	17.6156	24.416	6.80047		-0.221266	1.16576
shCCNB2	17.5883	24.424	6.83563		-0.186108	1.13769
shCCNB2	17.6402	24.3068	6.66657		-0.355174	1.27914
shKIF20A	18.2102	25.6424	7.4322		0.410461	0.752383
shKIF20A	18.247	25.5558	7.30882		0.287078	0.81956
shKIF20A	18.5527	25.6401	7.08735		0.0656083	0.955542
	Ct GAPDH	Ct AR-V7	ΔCt (ct AR-V7 - ct GAPDH)	mean Δ Ct	ΔΔ CT (ΔCT AR-V7 samples- ΔCT control)	fold change AR-V7
shGFP	17.4327	24.8702	7.43746		0.0434926	0.970303
shGFP	17.4752	25.006	7.53084		0.136875	0.909487
shGFP	17.536	24.7496	7.2136	7.39396	-0.180367	1.13317
shBUB1B	18.271	25.9638	7.69274		0.298772	0.812944
shBUB1B	18.3204	25.9676	7.64723		0.253265	0.838996
shBUB1B	18.2254	25.9781	7.7527		0.358733	0.779849
shCCNB2	17.9512	24.5214	6.57014		-0.823825	1.77009
shCCNB2	17.9983	24.7169	6.71859		-0.67537	1.59701
shCCNB2	17.9855	24.6902	6.70469		-0.689278	1.61248
	Ct GAPDH	Ct AR-V7	ΔCt (ct AR-V7 - ct GAPDH)	mean Δ Ct	ΔΔ CT (ΔCT AR-V7 samples- ΔCT control)	fold change AR-V7
shGFP	16.6945	22.3386	-5.64411		0.0272636	1.01908
shGFP	16.6515	22.3956	-5.74416		-0.0727882	0.950799
shGFP	16.6946	22.3205	-5.62585	-5.67137	0.0455246	1.03206
shTOP2A	18.903	25.8733	-6.97021		-1.29884	0.406454
shTOP2A	18.9855	25.7947	-6.8092		-1.13783	0.454443
shTOP2A	18.9884	25.6742	-6.68574		-1.01437	0.495044
	Ct GAPDH	Ct AR-V7	ΔCt (ct AR-V7 - ct GAPDH)	mean Δ Ct	ΔΔ CT (ΔCT AR-V7 samples- ΔCT control)	fold change AR-V7
shGFP	18.9347	24.9069	-5.97218		0.045833	1.03228
shGFP	18.6276	24.8735	-6.24586		-0.227851	0.853906
shGFP	18.9727	24.8087	-5.83599	-6.01801	0.182018	1.13447
shTOP2A	16.5109	22.9336	-6.42272		-0.404708	0.755389
shTOP2A	15.1848	22.9296	-7.7448		-1.72679	0.302123
shTOP2A	15.143	22.8165	-7.67351		-1.6555	0.317428
