# Supplementary material for: Identification of an oncogenic network with prognostic and therapeutic value in prostate cancer
Source: Mol Syst Biol. 2018 Aug 14;14(8):e8202. doi: 10.15252/msb.20188202 (PMC6684952; doi:10.15252/msb.20188202)
Supplement: Supplementary file 2 — Source Data for Appendix [file MSB-14-e8202-s005.zip › Figure_3A_and_Appendix_Figure_12A_and_12B.xlsx]

## Sheet: 22RV1 sh CONSTRUCT # 2
Cells were plated in 96-well plates at 7,500 cells/well ), in 6-12 replicates. Cells were were also transfected with 2% v/v of non-perturbing nuclear restricted green fluorescent label (IncuCyte NucLight Green BacMam 3.0, Essen Bioscience). After 2 h, cells were incubated in an Incucyte Zoom (Essen Bioscience), acquiring phase (and green fluorescent images when appropriate) at 10X every 2 h. The …
This experiment was conducted using 22Rv1 cells, stably transduced and kept on 10% FBS. Growth was measured using Incucyte, 72 hours after plating them.
shGFP	shKIF20A #2	shKIF23 #2	shTOP2A #2	shCCNB1 #2	shCCNB2 #2	shBUB1 #2	shBUB1b #2
1.52	0.46	0.296985	0.653	0.416158	0.146	0.985	0.154
1.12	0.514	0.238334	0.789	0.476818	0.132	0.808	0.181
1.03	0.503	0.234054	0.793	0.468462	0.117	0.859	0.156
0.844	0.646	0.236507	0.805	0.390086	0.125	0.731	0.165
0.92	0.493	0.188243	0.502	0.42883	0.121	0.593	0.0694
0.737	0.548	0.226044	0.279	0.353718	0.146	0.671	0.177
0.822	0.446	0.186741	0.31	0.362182	0.133	0.612	0.17
0.824	0.641	0.230045	0.602	0.326372	0.0848	0.587	0.153
0.847	0.309	0.310886	0.433	0.339688	0.119	0.681	0.174
1.01	0.519	0.249363	0.641	0.381595	0.137	0.688	0.128
1.43	0.611	0.28733	0.609	0.337304	0.114	0.748	0.135
0.907	0.658	0.480192	0.885	0.415599	0.0985	0.984	0.149
0.885
1.27
1.38
1
0.936
0.863
0.9
0.829
0.821
0.749
1.12
1.24

## Sheet: 22RV1 sh CONSTRUCT # 1
Cells were plated in 96-well plates at 7,500 cells/well ), in 6-12 replicates. Cells were were also transfected with 2% v/v of non-perturbing nuclear restricted green fluorescent label (IncuCyte NucLight Green BacMam 3.0, Essen Bioscience). After 2 h, cells were incubated in an Incucyte Zoom (Essen Bioscience), acquiring phase (and green fluorescent images when appropriate) at 10X every 2 h. The …
This experiment was conducted using 22Rv1 cells, stably transduced and kept on 10% FBS. Growth was measured using Incucyte, 72 hours after plating them.
shGFP	shAR-V7	shKIF20A	shKIF23	shTOP2A	shCCNB1	shCCNB2	shBUB1b	shBUB1
1.19809	0.363873	0.623154	0.39705	0.690813	0.512602	0.509	0.715	1.16
0.787529	0.316779	0.497931	0.449494	0.654956	0.324105	0.377	0.683	0.708
1.17749	0.315742	0.46198	0.239448	0.734575	0.463491	0.35	0.528	0.481
1.13579	0.298651	0.320537	0.350065	0.554581	0.320412	0.366	0.718	0.523
1.00738	0.312277	0.503442	0.3651	0.675605	0.361669	0.474	0.533	0.653
0.913044	0.294226	0.381618	0.320189	0.51546	0.330061	0.42	0.509	0.468
0.809916	0.275014	0.367666	0.331447	0.683648		0.449	0.522	0.485
0.988698	0.267147	0.421176	0.340937	0.694309			0.606	0.444
				0.741953			0.523	0.563
				0.437739			0.703	0.675
				0.857479			0.627	0.91
							0.926	1.3

## Sheet: C4-2B 
This experiment was conducted using C4-2B cells, stably transduced and kept on 10% FBS. Growth was measured using Incucyte, 72 hours after plating them.
Cells were plated in 96-well plates at 7,500 cells/well ), in 6-12 replicates. Cells were were also transfected with 2% v/v of non-perturbing nuclear restricted green fluorescent label (IncuCyte NucLight Green BacMam 3.0, Essen Bioscience). After 2 h, cells were incubated in an Incucyte Zoom (Essen Bioscience), acquiring phase (and green fluorescent images when appropriate) at 10X every 2 h. The …
shGFP	shKIF20A	shKIF23	shTOP2A	shCCNB1	shCCNB2	shBUB1b	shBUB1
1.02878	0.666603	0.742854	0.796025	0.811034	0.825095	0.560617	0.796684
0.973216	0.689961	0.766165	0.850027	0.823066	0.933121	1.04115	0.267666
1.03766	0.6718	0.699991	0.802521	0.837218	0.832545	0.998309
0.962704	0.606895	0.726172	0.814885	0.78807	0.674231	0.769219	1.46079
1.01247	0.607724	0.736314	0.776724	0.760261	0.685406	0.905183
1.04816	0.663744	0.705624	0.840186	0.888139	0.59973	0.849308	0.526107
1.00288	0.717915	0.720092	0.88203	0.838313	0.707756	0.886558
1.07189	0.659564	0.749937	0.862633	0.823085	0.648156	0.80647	0.20406
0.987891	0.627495	0.729078	0.772123	0.841806	0.618355	0.653743
0.968396	0.639691	0.783014	0.828112	0.832644	0.612768	0.810195
0.823085	0.59194	0.712903	0.814885	0.777992	0.692856	0.800882	0.076605
1.08287	0.716436		0.823899	0.874998	0.750594	0.506604
