# Supplementary material for: Identification of an oncogenic network with prognostic and therapeutic value in prostate cancer
Source: Mol Syst Biol. 2018 Aug 14;14(8):e8202. doi: 10.15252/msb.20188202 (PMC6684952; doi:10.15252/msb.20188202)
Supplement: Supplementary file 5 — Source Data for Figure 3 [file MSB-14-e8202-s003.zip]

Archive with 3 entries (3 files):
- msb188202-sup-0005-SDataFig3D,3E.xlsx
- msb188202-sup-0003-SDataFig3A.xlsx
- msb188202-sup-0004-SDataFig3C.xlsx
