# Supplementary material for: Identification of an oncogenic network with prognostic and therapeutic value in prostate cancer
Source: Mol Syst Biol. 2018 Aug 14;14(8):e8202. doi: 10.15252/msb.20188202 (PMC6684952; doi:10.15252/msb.20188202)
Supplement: Supplementary file 5 — Source Data for Figure 3 [file MSB-14-e8202-s003.zip › msb188202-sup-0005-SDataFig3D,3E.xlsx]

## Sheet: FKBP5
The cell line used was 22Rv1, experiments were performed in 2% Charcoal Stripped Serum (CSS). For the analysis, the data was normalized to GAPDH and then to the values of the control shGFP, to alculate fold change of FKBP5 or UBE2C expression.
Total RNA was collected using Trizol according to the manufacturer’s protocol (Life Technologies), and isolated using Direct-zol RNA MiniPrep Plus (Zymo Research,Catalog number R2072). Total RNA was reverse transcribed using a cDNA ReverseTranscription kit (Applied Biosystems, Catalog number 4368814) as per the manufacturer’s protocol. TaqMan probes from Applied Biosystems for FKBP5 (Hs01561006_m…
	FKBP5	GAPDH
	CT	CT	ΔCT	ΔΔCT	fold change
22Rv1 shGFP	22.9684	19.988	2.98042	0	1
22Rv1 shGFP	22.9486	18.9545	3.99413	1.01371	0.495272
22Rv1 shKIF20A	22.2646	17.8241	4.44048	1.46006	0.363478
22Rv1 shKIF20A	22.114	17.408	4.70606	1.72563	0.302366
	FKBP5	GAPDH
	CT	CT	ΔCT	ΔΔCT	fold change
22Rv1 shGFP	22.9627	15.3983	7.56439	0	1
22Rv1 shGFP		15.3058	-15.3058	-22.8702	7.66695e+06
22Rv1 shKIF20A	24.5905	6.72145	17.8691	10.3047	0.000790656
22Rv1 shKIF20A	25.0458	17.4179	7.6279	0.0635061	0.956936
	FKBP5	GAPDH
	CT	CT	ΔCT	ΔΔCT	fold change
22Rv1 shGFP	21.9484	20.9876	0.960857	0	1
22Rv1 shGFP	21.4411	18.7449	2.69613	1.73527	0.300353
22Rv1 shKIF23	21.9196	17.1194	4.80024	3.83938	0.0698604
22Rv1 shKIF23	21.81	16.3434	5.46662	4.50577	0.0440179
	FKBP5	GAPDH
	CT	CT	ΔCT	ΔΔCT	fold change
22Rv1 shGFP	21.9484	20.9876	0.960857	0	1
22Rv1 shGFP	21.4411	18.7449	2.69613	1.73527	0.300353
22Rv1 shKIF23	28.5287	24.9055	3.6232	2.66234	0.157963
22Rv1 shKIF23	28.4842	24.9738	3.51044	2.54958	0.170805
	FKBP5	GAPDH
	CT	CT	ΔCT	ΔΔCT	fold change
22Rv1 shGFP	21.9484	20.9876	0.960857	0	1
22Rv1 shGFP	21.4411	18.7449	2.69613	1.73527	0.300353
22Rv1 shTOP2A	21.7912	16.2906	5.50053	4.53967	0.0429954
22Rv1 shTOP2A	21.7326	16.5971	5.13552	4.17466	0.0553735
	FKBP5	GAPDH
	CT	CT	ΔCT	ΔΔCT	fold change
22Rv1 shGFP	27.9558	26.7072	1.24861	0	1
22Rv1 shGFP	27.1707	28.6759	-1.5052	-2.75381	6.74494
22Rv1 shTOP2A	21.7978	19.5914	2.20641	0.957796	0.514843
22Rv1 shTOP2A	22.3075	17.4153	4.89222	3.64361	0.0800137
	fkbp5	GAPDH
	CT	CT	ΔCT	ΔΔCT	fold change
22Rv1 shGFP	22.9684	19.988	2.98042	0	1
22Rv1 shGFP	22.9486	18.9545	3.99413	1.01371	0.495272
22Rv1 shCCNB1	23.1477	18.7063	4.44135	1.46093	0.363259
22Rv1 shCCNB1	22.959	18.7546	4.20443	1.22401	0.428092
	fkbp5	GAPDH
	CT	CT	ΔCT	ΔΔCT	fold change
22Rv1 shGFP	22.9684	19.988	2.98042	0	1
22Rv1 shGFP	22.9486	18.9545	3.99413	1.01371	0.495272
22Rv1 shCCNB2	20.3342	17.998	2.33618	-0.644249	1.56293
22Rv1 shCCNB2	19.9192	17.3452	2.574	-0.406427	1.3254
	FKBP5	GAPDH
	CT	CT	ΔCT	ΔΔCT	fold change
22Rv1 shGFP	26.9657	19.657	7.30871	0	1
22Rv1 shCCNB2	23.2529	17.4446	5.8083	-1.50041	2.82923
	FKBP5	GAPDH		average fkbp5	average gapdh	ΔCt Value (Experimental)	ΔCt Value (Control)	Delta Delta Ct Value
shGFP -	22.5611	16.5994	shGFP	22.5917			6.24756
shGFP -	22.6224	16.089			16.3442
shBUB1	21.6306	14.1055		21.3237		11.4269		5.17936
shBUB1	21.0168	6.30176			10.2037	10.8131		4.56558
shBUB1b	24.5299	5.78477		25.396		19.1295		12.882
shBUB1b	26.2621	5.01604			5.4004	20.8617		14.6141
	FKBP5	GAPDH
	CT	CT	DCT	DDCT	2DDCT
22Rv1 shGFP	27.9558	26.7072	1.24861	0	1
22Rv1 shGFP	27.1707	28.6759	-1.5052	-2.75381	6.74494
22Rv1 shGFP
22Rv1 SHBUB1	22.9537	17.1925	5.76121	4.5126	0.04381
22Rv1 SHBUB1	23.016	16.7862	6.22986	4.98125	0.0316587
	FKBP5	GAPDH
	CT	CT	DCT	DDCT	2DDCT
22Rv1 shGFP	27.9558	26.7072	1.24861	0	1
22Rv1 shGFP	27.1707	28.6759	-1.5052	-2.75381	6.74494
22Rv1 shGFP
22Rv1 SHBUB1B	22.9537	17.1925	5.76121	4.5126	0.04381
22Rv1 SHBUB1B	23.016	16.7862	6.22986	4.98125	0.0316587

## Sheet: UBE2C
The cell line used was 22Rv1, experiments were performed in 2% Charcoal Stripped Serum (CSS). For the analysis, the data was normalized to GAPDH and then to the values of the control shGFP, to alculate fold change of FKBP5 or UBE2C expression.
	UBE2C	GAPDH
	CT	CT	ΔCT	ΔΔCT	fold change
22Rv1 shGFP	20.9902	15.3983	5.59192	0	1
22Rv1 shKIF20A	26.1885	6.72145	19.4671	13.8752	6.65521e-05
22Rv1 shKIF20A	26.1357	17.4179	8.71777	3.12585	0.114558
	UBE2C	GAPDH
	CT	CT	ΔCT	ΔΔCT	fold change
22Rv1 shGFP	22.5767	19.988	2.58869	0	1
22Rv1 shGFP	22.8385	18.9545	3.88405	1.29536	0.407435
22Rv1 shKIF20A	23.6428	17.8241	5.81866	3.22997	0.106582
22Rv1 shKIF20A	23.1473	17.408	5.73935	3.15066	0.112605
	UBE2C	GAPDH
	CT	CT	ΔCT	ΔΔCT	fold change
22Rv1 shGFP	22.9406	20.9876	1.95301	0	1
22Rv1 shGFP	22.7887	18.7449	4.04379	2.09078	0.234754
22Rv1 shKIF23	21.9358	17.1194	4.81641	2.8634	0.137414
22Rv1 shKIF23	21.4717	16.3434	5.12827	3.17525	0.110701
	UBE2C	GAPDH
	CT	CT	ΔCT	ΔΔCT	fold change
22Rv1 shGFP	22.9406	20.9876	1.95301	0	1
22Rv1 shGFP	22.7887	18.7449	4.04379	2.09078	0.234754
22Rv1 shKIF23	21.203	15.5534	5.64955	3.69654	0.0771313
22Rv1 shKIF23	20.819	16.9744	3.84458	1.89157	0.269514
	UBE2C	GAPDH
	CT	CT	ΔCT	ΔΔCT	fold change
22Rv1 shGFP	22.5767	19.988	2.58869	0	1
22Rv1 shGFP	22.8385	18.9545	3.88405	1.29536	0.407435
	22.9403	19.2794
22Rv1 shCCNB1	23.1863	18.7063	4.47992	1.89122	0.269578
22Rv1 shCCNB1	22.8666	18.7546	4.11204	1.52335	0.347878
	UBE2C	GAPDH
	CT	CT	ΔCT	ΔΔCT	fold change
22Rv1 shGFP	20.559	15.69	4.86896	0	1
22Rv1 shCCNB1	20.5019	14.0643	6.43762	1.56866	0.337121
22Rv1 shCCNB1			0	-4.86896	29.2215
	UBE2C	GAPDH
	CT	CT	ΔCT	ΔΔCT	fold change
22Rv1 shGFP	26.9384	19.657	7.28148	0	1
22Rv1 shCCNB2	25.1578	17.4446	7.71314	0.431664	0.741406
	UBE2C	GAPDH
	CT	CT	ΔCT	ΔΔCT	fold change
22Rv1 shGFP	22.5767	19.988	2.58869	0	1
22Rv1 shGFP	22.8385	18.9545	3.88405	1.29536	0.407435
22Rv1 shCCNB2	20.3342	17.998	2.33618	-0.252518	1.19128
22Rv1 shCCNB2	19.9192	17.3452	2.574	-0.0146961	1.01024
	UBE2C	GAPDH
	CT	CT	ΔCT	ΔΔCT	fold change
22Rv1 shGFP	22.5611	16.5994	5.9617	0	1
22Rv1 shGFP	22.6224	16.089	6.53343	0.57173	0.67281
22Rv1 shBUB1	20.409	14.1055	6.30342	0.341723	0.789098
22Rv1 shBUB1	20.1884	6.30176	13.8867	7.92496	0.00411482
	UBE2C	GAPDH
	CT	CT	DCT	DDCT	2DDCT
22Rv1 shGFP	31.9558	26.7072	5.24862	0	1
22Rv1 shGFP	29.2432	28.6759	0.567251	-4.68137	25.6587
22Rv1 shBUB1	21.6481	14.8896	6.75848	1.50986	0.351146
22Rv1 shBUB1	20.7134	13.9948	6.71856	1.46993	0.360999
	UBE2C	GAPDH
	CT	CT	DCT	DDCT	2DDCT
22Rv1 shGFP	22.5611	16.5994	5.9617	0	1
22Rv1 shGFP	22.6224	16.089	6.53343	0.57173	0.67281
22Rv1 shBUB1B	23.9663	5.78477	18.1815	12.2198	0.00020964
22Rv1 shBUB1B	24.0268	5.01604	19.0108	13.0491	0.000117987
	UBE2C	GAPDH
	CT	CT	DCT	DDCT	2DDCT
22Rv1 shGFP	31.9558	26.7072	5.24862	0	1
22Rv1 shGFP	29.2432	28.6759	0.567251	-4.68137	25.6587
22Rv1 shBUB1B	24.0854	17.1925	6.89285	1.64422	0.319918
22Rv1 shBUB1B	23.7122	16.7862	6.92602	1.6774	0.312646
