# Supplementary material for: Identification of an oncogenic network with prognostic and therapeutic value in prostate cancer
Source: Mol Syst Biol. 2018 Aug 14;14(8):e8202. doi: 10.15252/msb.20188202 (PMC6684952; doi:10.15252/msb.20188202)
Supplement: Supplementary file 5 — Source Data for Figure 3 [file MSB-14-e8202-s003.zip › msb188202-sup-0004-SDataFig3C.xlsx]

## Sheet: Sheet1
22Rv1 cells stably transduced with shGFP or the other KD refered to below were used. For the data analysis, the RLU were normalized to the protein amount, then to the average of the delta GRE value, and finally normalized to the shGFP control within each experiment.
A dual plasmid Mouse Mammary Tumor Virus (MMTV)-luciferase system was used in which one plasmid encodes wild type MMTV promoter while the control plasmid lacks androgen/glucocorticoid response elements (∆GRE) (kindly provided by Dr. Mona Nemer, University of Ottawa, Ottawa, Canada) . Non-AR driven transcriptional activity and transfection efficiency can be accounted for by utilizing the ∆GRE plas…
	shgfp					shccnb1					shccnb2
	mmtv			∆GRE		mmtv			∆GRE		mmtv			∆GRE
RLU (luminometer read)	0.144	0.219	0.38	0.0655	0.0895	0.468	0.5957	0.6565	0.433	0.4905	0.0396	0.032	0.049	0.0064	0.00276
protein amount	2.67	2.23	1.94	2.43	1.85	2.03	2.14	2.01	2.51	1.15	2.27	2.2	5.18	2.16	2.68
RLU/protein	0.0539326	0.0982063	0.195876	0.0269547	0.0483784	0.230542	0.278364	0.326617	0.17251	0.426522	0.0174449	0.0145455	0.00945946	0.00296296	0.00102985
RLU (luminometer read)	shgfp				shbub1b				shccnb2
protein amount	mmtv		∆GRE		mmtv		∆GRE		mmtv		∆GRE
	0.1499	0.1202	0.0299	0.0231	0.074	0.0365	0.0338	0.0194	0.0367	0.0274	0.0065	0.0041
RLU/protein	0.71	0.59	0.44	0.47	1.01	0.85	0.32	0.51	0.35	0.3	0.21	0.17
	0.211127	0.203729	0.0679545	0.0491489	0.0732673	0.0429412	0.105625	0.0380392	0.104857	0.0913333	0.0309524	0.0241176
	shgfp					shkif20a						shkif23						shccnb1
	mmtv		∆GRE			mmtv			∆GRE			mmtv			∆GRE			mmtv			∆GRE
RLU (luminometer read)	0.0036	0.0159	0.0117	0.0054	0.004	0.0038	0.0064	0.0025	0.0019	0.007	0.01	0.0001	0.001	0.0002	0.0016	0.0011	0.0002	0.0034	0.0016	0.0007	0.003	0.0042	0.0055
protein amount	0.26	0.19	0.25	0.26	0.29	0.65	0.55	0.26	0.58	0.43	0.52	0.54	0.51	0.29	0.31	0.32	0.29	0.36	0.4	0.27	0.38	0.47	0.32
RLU/protein	0.0138462	0.0836842	0.0468	0.0207692	0.0137931	0.00584615	0.0116364	0.00961538	0.00327586	0.0162791	0.0192308	0.000185185	0.00196078	0.000689655	0.00516129	0.0034375	0.000689655	0.00944444	0.004	0.00259259	0.00789474	0.00893617	0.0171875
	shgfp				shbub1
	mmtv		∆GRE		mmtv		∆GRE
RLU (luminometer read)	0.053	0.067	0.0103	0.007	0.0342	0.078	0.001	0.0068
protein amount	0.47	0.51	0.35	0.42	0.4	0.5	0.36	0.48
RLU/protein	0.112766	0.131373	0.0294286	0.0166667	0.0855	0.156	0.00277778	0.0141667
	shgfp						shAR-v7				shkif20a				shkif23				shccnb1				shtop2a
	mmtv			∆GRE			mmtv		∆GRE		mmtv		∆GRE		mmtv		∆GRE		mmtv		∆GRE		mmtv	∆GRE
RLU (luminometer read)	0.0949	0.0801	0.051	0.018	0.0172	0.0061	0.0099	0.0123	0.0039	0.004	0.013	0.0339	0.0066	0.0082	0.0168	0.0149	0.0088	0.005	0.009	0.0172	0.0122	0.0056	0.0095	0.0013
protein amount	0.23	0.18	0.2	0.23	0.32	0.12	0.25	0.24	0.23	0.27	0.22	0.3	0.23	0.23	0.21	0.2	0.32	0.34	0.27	0.15	0.18	0.23	0.16	0.11
RLU/protein	0.412609	0.445	0.255	0.0782609	0.05375	0.0508333	0.0396	0.05125	0.0169565	0.0148148	0.0590909	0.113	0.0286957	0.0356522	0.08	0.0745	0.0275	0.0147059	0.0333333	0.114667	0.0677778	0.0243478	0.059375	0.0118182
	shgfp				shbub1b				shccnb2
	mmtv		∆GRE		mmtv		∆GRE		mmtv		∆GRE
RLU (luminometer read)	0.1499	0.1202	0.029	0.0231	0.074	0.0365	0.0338	0.0194	0.0367	0.0274	0.0065	0.0041
protein amount	0.71	0.59	0.44	0.47	1.01	0.85	0.32	0.51	0.35	0.3	0.21	0.17
RLU/protein	0.211127	0.203729	0.0659091	0.0491489	0.0732673	0.0429412	0.105625	0.0380392	0.104857	0.0913333	0.0309524	0.0241176
	shgfp					shtop2a					shkif20a					shkif23
	mmtv			∆GRE		mmtv			∆GRE		mmtv			∆GRE		mmtv			∆GRE										∆GRE
RLU (luminometer read)	0.0412	0.0607	0.033	0.139	0.0307	0.0065	0.0089	0.0103	0.0007	0.0077	0.0294	0.0585	0.0304	0.014	0.018	0.0184	0.0176	0.0124	0.0169	0.0096
protein amount	0.49	0.65	0.18	2.57	1.7	1.99	1.07	1.26	1.24	0.3	1.26	1.16	1.47	1.42	1.3	0.88	1.28	1.09	1.53	1.63
RLU/protein	0.0840816	0.0933846	0.183333	0.0540856	0.0180588	0.00326633	0.00831776	0.0081746	0.000564516	0.0256667	0.0233333	0.050431	0.0206803	0.00985915	0.0138462	0.0209091	0.01375	0.0113761	0.0110458	0.00588957
	shgfp				shtop2a			shbub1
	mmtv		∆GRE		mmtv		∆GRE	mmtv		∆GRE
RLU (luminometer read)	0.0076	0.0074	0.0026	0.002	0.0054	0.0021	0.008	0.0153	0.079	0.0087
protein amount	3.03	3.86	3.64	3.88	3.38	3.69	3.54	3.47	2.8	3.19
RLU/protein	0.00250825	0.0019171	0.000714286	0.000515464	0.00159763	0.000569106	0.00225989	0.00440922	0.0282143	0.00272727
	shgfp					shccnb1
	mmtv			∆GRE		mmtv			∆GRE
RLU (luminometer read)	0.144	0.219	0.38	0.0655	0.0895	0.468	0.5957	0.6565	0.433	0.4905
protein amount	2.67	2.23	1.94	2.43	1.85	2.03	18.98	2.01	2.51	2.14
RLU/protein	0.0539326	0.0982063	0.195876	0.0269547	0.0483784	0.230542	0.0313857	0.326617	0.17251	0.229206
