# Supplementary material for: Identification of an oncogenic network with prognostic and therapeutic value in prostate cancer
Source: Mol Syst Biol. 2018 Aug 14;14(8):e8202. doi: 10.15252/msb.20188202 (PMC6684952; doi:10.15252/msb.20188202)
Supplement: Supplementary file 6 — Source Data for Figure 4 [file MSB-14-e8202-s004.zip]

Archive with 2 entries (2 files):
- msb188202-sup-0007-SDataFig4B.xlsx
- msb188202-sup-0006-SDataFig4A.xlsx
