# Supplementary material for: Identification of an oncogenic network with prognostic and therapeutic value in prostate cancer
Source: Mol Syst Biol. 2018 Aug 14;14(8):e8202. doi: 10.15252/msb.20188202 (PMC6684952; doi:10.15252/msb.20188202)
Supplement: Supplementary file 6 — Source Data for Figure 4 [file MSB-14-e8202-s004.zip › msb188202-sup-0007-SDataFig4B.xlsx]

## Sheet: C4-2B
Cells were plated in 96-well plates at 5,000 cells/well (for RWPE-1) or 7,500 cells/well (for 22Rv1, C4-2B, PC3), in 6-12 replicates. After 2 h, cells were incubated in an Incucyte Zoom (Essen Bioscience), acquiring phase at 10X every 2 h. The Incucyte Zoom software was used to analyze and graph the results blindly. For data anlysis, each well measurement was normalized to the number of cells at …
Doxycycline was used at 100ng/mL. Doxorubicin (DOX) (from Sigma-Aldrich, D1515) was dissolved in distilled water and used at 100 ng/mL. N9-Isopropylolomoucine (N-9) was purchased from Santa Cruz (CAS 158982-15-1), dissolved in DMSO, and used at 200 ng/mL. 22Rv1 and C4-2B cells were kept in their corresponding media with 10% CSS (androgen-depleted). For the experiments in which the effects of DOX …
Cell line: C4-2B					KEY:	DMSO
						DOX
						N-9
						DOX+N-9
Exp1														Exp2
Time Stamp:	2017-06-06 14:00:00	Elapsed:	0	hours										Time Stamp:	2017-06-06 14:00:00	Elapsed:	0	hours
	11.1934	10.6892	11.7347	13.106	9.18081	7.30735	8.75197	9.04328	3.60169	4.15401				2.03256	1.68893	2.23287	1.33778	1.70772	0.982641	1.92004	2.59374	2.36762	1.53477	2.34316	0.922648
	8.6037	8.11771	12.3053	10.5083	9.29651	9.37008	9.49727	8.39598	10.2796	10.1435				2.47152	1.4565	1.41015	1.02573	0.949087	1.92302	1.57336	1.75246	1.2604	0.759595	0.968567	1.28535
Time Stamp:	2017-06-09 14:00:00	Elapsed:	72	hours										Time Stamp:	2017-06-09 14:00:00	Elapsed:	72	hours
	43.5547	42.1481	49.4098	54.8093	53.9139	34.7689	30.8033	60.9955	37.6357	13.576				4.1591	3.39909	4.6623	2.84541	3.74149	2.02426	1.78643	3.84336	2.68512	1.65384	2.12165	1.0642
	36.8994	36.0774	49.1846	43.4778	43.7053	37.3107	46.6286	27.663	29.4983	22.1119				3.44006	2.53046	2.05734	1.40551	1.50118	2.76192	0.86067	1.13131	1.05429	0.77935	0.855852	1.20235

## Sheet: PC3
Cell line: PC3					KEY:	DMSO
						DOX
						N-9
						DOX+N-9
Exp1														Exp2
Time Stamp:	2017-05-31 15:00:00	Elapsed:	0	hours										Time Stamp:	42892.6	Elapsed:	0	hours
1900-01-23 20:15:01	19.8922	14.5169	12.2542	15.8381	26.5388	25.6619	16.4716	18.5985	19.0087	15.0661	21.5932			16.5961	14.3554	14.3675	17.6552	15.7087	19.2219	18.6893	21.1651	16.6009	20.7243	19.7517	24.2816
														9.0817	8.68315	7.62078	9.82539	13.7897	13.7278	13.9221	11.6989	12.4336	13.621	19.4914	17.3948
														Time Stamp:	42895.6	Elapsed:	72	hours
Time Stamp:	2017-06-03 15:00:00	Elapsed:	72	hours
85.4814	83.4702	83.34	81.4828	82.8934	84.4289	60.7743	52.4537	56.9147	59.5605	53.009	63.2599			73.7169	82.0928	70.6621	86.0295	88.9719	91.0806	79.7609	82.5189	75.639	81.7222	82.7929	83.0403
														68.2096	68.4591	60.0469	63.8991	72.6458	74.2901	64.2491	71.8755	62.5317	63.3198	78.2863	63.7974

## Sheet: LNCAP
Cell line: LNCAP					KEY:	DMSO
						DOX
						N-9
						DOX+N-9
Exp1														Exp2
Time Stamp:	2017-05-31 15:00:00	Elapsed:	0	hours										Time Stamp:	2017-06-06 14:00:00	Elapsed:	0	hours
1.8296	2.13963	9.10823	7.63287	5.16899	4.79362	3.39407	6.46265	6.18089	5.79562	4.88504	2.423			8.48359	5.21419	6.31065	9.20414	8.99548	8.06508	9.81441	6.84533	8.8249	7.10444	14.3448	4.79236
6.4603	5.94475	7.06195	5.52372	6.73973	4.65559	6.93757	6.76804	8.4725	8.97614	6.91223	6.01307			3.51927	4.46794	5.72079	4.71603	6.1505	6.85153	6.66297	6.35622	7.35294	8.83871	7.26809	10.1349
Time Stamp:	2017-06-03 15:00:00	Elapsed:	72	hours										Time Stamp:	2017-06-09 14:00:00	Elapsed:	72	hours
27.0594	14.6713	49.5795	40.7074	42.5184	31.3721	20.2915	32.0825	27.5722	26.4531	21.5291	22.73			32.1526	16.4321	19.9794	31.8624	35.5988	28.7766	23.0671	47.8644	27.0391	28.3515	36.3615	16.439
29.4039	29.0679	33.3855	34.8267	28.504	24.5349	26.7396	29.0064	32.5748	30.1351	29.0369	26.3099			14.8051	18.9008	20.9637	18.9506	26.9704	36.4284	26.841	14.2405	21.1858	27.6	19.8506	23.9939

## Sheet: 22RV1
Cell line: 22RV1					KEY:	DMSO
						DOX
						N-9
						DOX+N-9
Exp1														Exp2
Time Stamp:	2017-06-10 15:25:00	Elapsed:	0	hours										Time Stamp:	2017-06-10 15:25:00	Elapsed:	0	hours
2.85493	2.00393	2.24302	0.941023	2.28443	1.57689	2.81026	2.82614	2.41454	1.34215	1.52344	2.99044			8.57633	10.7866	11.1611	10.7818	11.9221	10.4453	10.8385	9.65571	9.22353	12.5181	14.0391	11.9502
1.57274	2.54081	1.83817	1.53761	1.81456	2.72797	2.37596	2.71571	2.21991	1.78299	1.62332	1.42637			10.5015	10.2812	9.26312	9.87703	21.5536	14.4708	16.474	18.1129	12.222	7.63724	11.4252	11.7171
Time Stamp:	2017-06-03 15:00:00	Elapsed:	72	hours										Time Stamp:	2017-06-03 15:00:00	Elapsed:	72	hours
7.13889	5.89978	5.56846	4.4567	7.04947	3.57993	6.0478	5.53767	5.26931	3.57833	6.57438	6.12343			12.9645	15.7761	15.7858	16.4613	17.2972	15.1536	12.9577	11.0662	11.0476	14.923	16.8889	14.1349
5.32723	7.36812	5.83076	4.90663	5.19764	6.18395	4.21098	4.46404	3.53607	3.58394	4.08875	2.74142			14.9223	15.4072	13.9784	15.1257	29.798	20.8703	15.748	18.0479	12.3897	8.35768	11.3626	12.3048

## Sheet: RWPE1
Cell line: RWPE-1					KEY:	DMSO
						DOX
						N-9
						DOX+N-9
Exp1
Time Stamp:	42892.6	Elapsed:	0	hours
28.7557	39.7371	26.0939	31.9207	26.9881	28.4661	30.508	28.535	34.6327	97.92	34.8533	25.3419
20.7292	68.4317	21.148	23.3934	23.5904	12.5768	30.0939	24.3391	29.1587	24.5089	26.7258	18.6408
Time Stamp:	42895.6	Elapsed:	72	hours
100	100	100	100	89.4399	88.0367	100	100	100	100	100	100
88.4923	100	100	98.9018	100	100	100	100	58.0615	58.1219	100	99.989
