# Supplementary material for: Identification of an oncogenic network with prognostic and therapeutic value in prostate cancer
Source: Mol Syst Biol. 2018 Aug 14;14(8):e8202. doi: 10.15252/msb.20188202 (PMC6684952; doi:10.15252/msb.20188202)
Supplement: Supplementary file 6 — Source Data for Figure 4 [file MSB-14-e8202-s004.zip › msb188202-sup-0006-SDataFig4A.xlsx]

## Sheet: Fig 4 a
The CRPC cell line 22Rv1 was used and treated with the compounds Dox or N-9 at various concentrations individually or in combination. Cells were plated in 96-well plates at 7,500 cells/well. After 2 h, cells were incubated in an Incucyte Zoom (Essen Bioscience), acquiring phase at 10X every 2 h. The Incucyte Zoom software was used to analyze and graph the results blindly. Each well measurement is…
Doxorubicin (DOX) (from Sigma-Aldrich, D1515) was dissolved in distilled water and used at 100 ng/mL. N9-Isopropylolomoucine (N-9) was purchased from Santa Cruz (CAS 158982-15-1), dissolved in DMSO, and used at 200 ng/mL. 22Rv1 cells were kept in their corresponding media with 10% CSS (androgen-depleted). For the experiments in which the effects of DOX and N-9 on cell proliferation were examined,…
Vehicle	N-9 100 ng/ml	N-9 200 ng/ml	N-9 250 ng/ml	N-9 500 ng/ml	DOX 100 ng/ml	DOX 200 ng/ml	DOX 250 ng/ml	N-9 100 ng/ml, 100 DOX ng/ml	N-9 250 ng/ml, DOX 100 ng/ml	N-9 100 ng/ml, DOX 250 ng/ml
0.153259	1.11042	0.799511	0.951382	0.656243	0.810053	0.74935	0.403395	0.745415	0.654513	0.635044
1.12646	1.05529	0.853288	1.16717	0.752783	0.737556	0.957186	0.382769	0.8383	0.855731
1.11718	1.18552	0.874585	0.916325	0.717265	0.821452	0.787557	0.419056	0.665728	0.645737
1.17922	1.09841	0.902845	0.904286	0.729066	1.00356		0.41553	0.983362	0.858075	0.68297
1.15372	1.108	0.89709	0.93888	0.716004	1.6244		0.416115	1.0057	1.12924	0.705002
1.10249	1.04035	0.712039	1.09825	0.695078			0.429675	0.821154	0.735886	0.688954
1.09962	1.08974	0.913089	0.992375	0.706694			0.318051	0.763161	0.68919	0.605269
1.06806	0.973513	0.908324	0.905676	0.690883			0.421603	0.790073	0.729782
1.0748	0.935692		0.751986	0.549357	0.392584	0.770477	0.54196	0.598759	0.296071	0.297179
0.903871	0.961296		0.79164	0.616147	0.971236	0.82848	0.566189	0.677785	0.605035	0.344429
1.05392	0.884266		0.761162	0.606964	0.660675	0.784901	0.525037	0.614799	0.57539	0.322249
1.06019	0.865309		0.767799	0.65255	1.83816	0.780283	0.527953	0.972954	0.590225	0.297009
0.925027	0.83613		0.742867	0.585278	1.00512		0.552316	0.867673	0.691441	0.323409
0.940569	0.845841		0.843619	0.56344			0.529443	0.719726	0.628317	0.330356
1.12066	0.827885			0.56792			0.521673	0.627681		0.333701
0.920963	0.84807			0.580554				0.813584		0.320469
					0.810053			0.38471	0.40505
					0.737556			0.457572	0.389058
					0.821452			0.47264	0.395176
					1.00356			0.368736	0.378877
					1.6244			0.552766	0.474825
								0.486142	0.336714
								0.481236	0.593583
								0.457807	0.350964
